# Supplementary material for: Preparation of a novel antiserum to aromatase with high affinity and specificity: Its clinicopathological significance on breast cancer tissue
Source: PLoS One. 2017 May 10;12(5):e0177439. doi: 10.1371/journal.pone.0177439 (PMC5425223; doi:10.1371/journal.pone.0177439)
Supplement: S1 Table — (XLSX) [file pone.0177439.s002.xlsx]

## Sheet: SupplementTable1
case	Aromatase_area	Aromatase_int	Aromatasehistoscore	Arm_HorL	age	DFS_status	DFS	BCS_suv	OS_status	OS	tumor size	pT	pTfactor	pN	Nodalstatus	M	p stage	stage12_34	ly	v	ERIHC	PgRIHC	HER2	HG	NG	Ki67LI	Arm_normal_area	Arm_normal_int	Arm_normal_score
1	80	2	160	Arm_high40	79	0	63.3	0	0	63.3	1.3	1c	pT1-2	0	pN0	0	1	1_2	1	0	1	1	0	1	1	1	#NULL!	#NULL!	#NULL!
2	40	1	40	Arm_high40	77	0	52.7333	0	0	52.7333	1.7	1c	pT1-2	0	pN0	0	1	1_2	0	0	1	1	0	2	2	13.2	#NULL!	#NULL!	#NULL!
3	0	0	0	Arm_low40	51	0	72.6667	0	0	72.6667	0.9	1a	pT1-2	0	pN0	0	1	1_2	0	0	1	1	0	1	1	19.6	#NULL!	#NULL!	#NULL!
4	0	0	0	Arm_low40	52	0	27.7	0	0	27.7	1.9	1c	pT1-2	0	pN0	0	1	1_2	1	1	1	1	0	2	1	35.6	#NULL!	#NULL!	#NULL!
5	0	0	0	Arm_low40	43	0	49.9667	0	0	49.9667	1.4	1c	pT1-2	0	pN0	0	1	1_2	1	0	1	1	1	3	3	49.7	60	1	60
6	10	1	10	Arm_low40	46	0	67	0	0	67	0.8	1b	pT1-2	0	pN0	0	1	1_2	0	1	1	1	0	1	1	12.5	#NULL!	#NULL!	#NULL!
7	5	1	5	Arm_low40	76	1	22.8	0	0	32.8667	2.1	2	pT1-2	3	pN1-3	0	3c	3_4	1	1	1	0	0	2	2	32.4	#NULL!	#NULL!	#NULL!
8	40	1	40	Arm_high40	69	0	53.9333	0	0	53.9333	0.9	1b	pT1-2	0	pN0	0	1	1_2	0	0	0	0	0	3	3	37.6	#NULL!	#NULL!	#NULL!
9	90	1	90	Arm_high40	70	0	55.5667	0	0	55.5667	2.1	2	pT1-2	0	pN0	0	2a	1_2	0	0	1	1	0	1	1	12.6	#NULL!	#NULL!	#NULL!
10	80	2	160	Arm_high40	61	0	56.8333	0	0	56.8333	1.9	1c	pT1-2	0	pN0	0	1	1_2	0	0	0	0	0	1	2	68.1	#NULL!	#NULL!	#NULL!
11	70	1	70	Arm_high40	63	0	72.2667	0	0	72.2667	1	1b	pT1-2	0	pN0	0	1	1_2	0	0	1	1	0	1	1	10.8	100	1	100
12	40	1	40	Arm_high40	36	0	70.2333	0	0	70.2333	1.6	1c	pT1-2	2	pN1-3	0	3a	3_4	1	0	1	1	0	3	3	52.7	#NULL!	#NULL!	#NULL!
13	5	1	5	Arm_low40	43	0	51.4	0	0	51.4	1.9	1c	pT1-2	0	pN0	0	1	1_2	1	1	1	1	0	3	3	56.1	#NULL!	#NULL!	#NULL!
14	20	1	20	Arm_low40	51	0	59.2667	0	0	59.2667	0.8	1b	pT1-2	0	pN0	0	1	1_2	0	0	1	0	0	1	1	5.2	#NULL!	#NULL!	#NULL!
15	90	2	180	Arm_high40	81	0	52	0	0	52	1.8	1c	pT1-2	0	pN0	0	4	1_2	0	0	0	0	0	3	3	36.9	#NULL!	#NULL!	#NULL!
16	50	1	50	Arm_high40	87	#NULL!	#NULL!	0	0	70.7	1.2	1c	pT1-2	0	pN0	1	1	3_4	0	0	0	0	0	3	3	42.1	#NULL!	#NULL!	#NULL!
17	30	1	30	Arm_low40	61	0	56.9667	0	0	56.9667	0.4	1a	pT1-2	0	pN0	0	1	1_2	0	0	0	0	0	2	2	83.2	#NULL!	#NULL!	#NULL!
18	80	1	80	Arm_high40	67	0	52.8	0	0	52.8	1.7	1c	pT1-2	0	pN0	0	1	1_2	1	0	1	1	0	2	1	13.2	100	2	200
19	0	0	0	Arm_low40	34	0	50.6333	0	0	50.6333	1.9	1c	pT1-2	0	pN0	0	1	1_2	1	0	1	1	1	2	2	43.8	#NULL!	#NULL!	#NULL!
20	100	2	200	Arm_high40	74	0	69.5667	0	0	69.5667	0.9	1b	pT1-2	0	pN0	0	1	1_2	0	0	1	1	0	1	1	26.8	#NULL!	#NULL!	#NULL!
21	50	1	50	Arm_high40	47	0	71.1	0	0	71.1	1.7	1c	pT1-2	2	pN1-3	0	3a	3_4	1	1	1	1	0	1	1	25.6	#NULL!	#NULL!	#NULL!
22	40	1	40	Arm_high40	78	0	72.1667	0	0	72.1667	1.1	1c	pT1-2	1	pN1-3	0	2a	1_2	1	0	0	0	0	2	2	45	#NULL!	#NULL!	#NULL!
23	0	0	0	Arm_low40	60	0	58.5667	0	0	58.5667	1.3	1c	pT1-2	0	pN0	0	1	1_2	1	0	1	1	0	3	3	49.8	#NULL!	#NULL!	#NULL!
24	40	1	40	Arm_high40	57	0	53.1667	0	0	53.1667	0.9	1b	pT1-2	0	pN0	0	1	1_2	1	0	1	1	0	2	2	19.6	#NULL!	#NULL!	#NULL!
25	50	1	50	Arm_high40	57	0	67.2	0	0	67.2	2.9	2	pT1-2	0	pN0	0	2a	1_2	1	0	1	1	0	2	2	18.6	#NULL!	#NULL!	#NULL!
26	70	1	70	Arm_high40	78	0	34.7	0	0	34.7	2.5	2	pT1-2	0	pN0	0	2a	1_2	1	0	1	1	0	2	2	28.1	#NULL!	#NULL!	#NULL!
27	0	0	0	Arm_low40	42	0	66.7333	0	0	66.7333	4.5	2	pT1-2	2	pN1-3	0	3a	3_4	1	1	1	0	0	3	3	50.4	#NULL!	#NULL!	#NULL!
28	80	2	160	Arm_high40	72	0	69	0	0	69	1.3	1c	pT1-2	0	pN0	0	1	1_2	0	0	1	1	0	1	1	16.8	50	1	50
29	50	2	100	Arm_high40	57	0	68.7667	0	0	68.7667	0.5	1a	pT1-2	0	pN0	0	1	1_2	1	0	1	0	0	2	1	25.5	#NULL!	#NULL!	#NULL!
30	80	1	80	Arm_high40	49	0	69.7667	0	0	69.7667	3.1	2	pT1-2	1	pN1-3	0	2b	1_2	1	0	1	1	0	2	2	5.8	80	1	80
31	80	2	160	Arm_high40	65	0	69.0667	0	0	69.0667	1.8	1c	pT1-2	0	pN0	0	1	1_2	1	0	1	1	0	1	1	10.4	#NULL!	#NULL!	#NULL!
32	70	1	70	Arm_high40	48	0	66.3333	0	0	66.3333	1.2	1a	pT1-2	0	pN0	0	1	1_2	0	0	0	0	1	3	3	39	100	1	100
33	90	2	180	Arm_high40	69	0	69.4333	0	0	69.4333	4.9	2	pT1-2	2	pN1-3	0	3a	3_4	1	0	0	0	1	2	1	58	#NULL!	#NULL!	#NULL!
34	10	1	10	Arm_low40	66	0	72.3	0	0	72.3	1.2	1c	pT1-2	0	pN0	0	1	1_2	0	0	1	1	0	1	1	15.6	#NULL!	#NULL!	#NULL!
35	10	1	10	Arm_low40	64	0	57.0333	0	0	57.0333	0.95	1b	pT1-2	0	pN0	0	1	1_2	0	0	1	1	0	1	1	36.3	#NULL!	#NULL!	#NULL!
36	80	2	160	Arm_high40	72	0	56.1	0	0	56.1	0.5	1a	pT1-2	0	pN0	0	1	1_2	0	0	1	1	0	1	1	20.6	90	2	180
37	0	0	0	Arm_low40	58	0	71.0333	0	0	71.0333	1.4	1c	pT1-2	0	pN0	0	1	1_2	0	0	1	1	0	1	1	13.9	#NULL!	#NULL!	#NULL!
38	30	1	30	Arm_low40	39	0	56.2667	0	0	56.2667	1.1	1c	pT1-2	0	pN0	0	1	1_2	0	1	1	1	0	1	1	28.9	#NULL!	#NULL!	#NULL!
39	60	1	60	Arm_high40	49	0	71.9333	0	0	71.9333	1.3	1c	pT1-2	2	pN1-3	0	3a	3_4	1	0	1	1	1	2	2	62.5	#NULL!	#NULL!	#NULL!
40	30	1	30	Arm_low40	56	0	18.3	0	0	18.3	0.2	1a	pT1-2	0	pN0	0	1	1_2	0	0	1	1	0	1	1	17.2	#NULL!	#NULL!	#NULL!
41	20	1	20	Arm_low40	77	0	33.3333	0	0	33.3333	2.7	2	pT1-2	1	pN1-3	0	2b	1_2	1	0	1	0	0	2	1	23.6	#NULL!	#NULL!	#NULL!
42	20	1	20	Arm_low40	67	0	51.3	0	1	51.3	0.6	1b	pT1-2	0	pN0	0	1	1_2	0	0	1	1	0	2	1	9.5	#NULL!	#NULL!	#NULL!
43	70	2	140	Arm_high40	62	1	36.1333	0	0	56.2333	1.6	1c	pT1-2	1	pN1-3	0	3a	1_2	0	0	1	1	0	3	3	89.4	#NULL!	#NULL!	#NULL!
44	0	0	0	Arm_low40	49	0	54.8	0	0	54.8	1.9	1c	pT1-2	0	pN0	0	1	1_2	1	0	1	1	0	1	1	1.5	#NULL!	#NULL!	#NULL!
45	10	1	10	Arm_low40	81	0	49.8667	0	0	49.8667	2.5	2	pT1-2	2	pN1-3	0	3a	3_4	1	1	1	0	0	3	3	87.4	#NULL!	#NULL!	#NULL!
46	10	1	10	Arm_low40	63	0	55.1333	0	0	55.1333	1.8	1c	pT1-2	0	pN0	0	1	1_2	1	0	1	1	0	2	1	17.3	#NULL!	#NULL!	#NULL!
47	70	1	70	Arm_high40	59	0	48.7667	0	0	48.7667	1.3	1c	pT1-2	1	pN1-3	0	2a	1_2	1	0	0	0	1	3	3	83.4	#NULL!	#NULL!	#NULL!
48	80	1	80	Arm_high40	73	0	63.5333	0	0	63.5333	1.1	1c	pT1-2	0	pN0	0	1	1_2	0	0	1	1	0	1	1	6.1	#NULL!	#NULL!	#NULL!
49	80	1	80	Arm_high40	67	0	50.6	0	0	50.6	0.8	1b	pT1-2	0	pN0	0	1	1_2	1	1	1	1	0	1	1	22	#NULL!	#NULL!	#NULL!
50	10	1	10	Arm_low40	56	0	68.6667	0	0	68.6667	2.1	2	pT1-2	1	pN1-3	0	2b	1_2	1	1	0	0	0	2	2	27.7	#NULL!	#NULL!	#NULL!
51	0	0	0	Arm_low40	58	0	52.7333	0	0	52.7333	1.9	1c	pT1-2	2	pN1-3	0	3a	3_4	1	0	1	1	0	2	1	42.6	#NULL!	#NULL!	#NULL!
52	5	1	5	Arm_low40	42	0	53.5333	0	0	53.5333	1.9	1c	pT1-2	1	pN1-3	0	2a	1_2	1	1	1	1	0	1	1	58.9	#NULL!	#NULL!	#NULL!
53	20	1	20	Arm_low40	60	0	51.6667	0	0	51.6667	1.4	1c	pT1-2	1	pN1-3	0	2a	1_2	0	0	1	0	1	3	3	46.8	#NULL!	#NULL!	#NULL!
54	60	2	120	Arm_high40	71	0	54.8	0	0	54.8	1.7	1c	pT1-2	0	pN0	0	1	1_2	0	0	1	0	0	1	1	6.6	100	2	200
55	60	1	60	Arm_high40	32	0	49.5333	0	0	49.5333	0.6	1b	pT1-2	1	pN1-3	0	2a	1_2	1	0	1	1	0	1	1	9.9	#NULL!	#NULL!	#NULL!
56	5	1	5	Arm_low40	59	0	56.6667	0	0	56.6667	2.2	2	pT1-2	0	pN0	0	2a	1_2	0	0	1	0	0	3	3	66.2	#NULL!	#NULL!	#NULL!
57	30	1	30	Arm_low40	48	0	74.2	0	0	74.2	0.9	1b	pT1-2	0	pN0	0	1	1_2	0	0	1	1	0	1	1	6.4	30	1	30
58	10	1	10	Arm_low40	81	0	55.7	0	0	55.7	2.2	2	pT1-2	1	pN1-3	0	2b	1_2	1	1	1	1	0	2	1	25.7	#NULL!	#NULL!	#NULL!
59	20	1	20	Arm_low40	36	0	69.6333	0	0	69.6333	1.7	1c	pT1-2	1	pN1-3	0	2a	1_2	1	1	1	1	0	2	2	16.2	#NULL!	#NULL!	#NULL!
60	50	1	50	Arm_high40	64	0	63.0667	0	0	63.0667	1.2	1c	pT1-2	0	pN0	0	1	1_2	0	0	1	1	0	2	2	68	#NULL!	#NULL!	#NULL!
61	90	1	90	Arm_high40	42	0	50.1	0	0	50.1	0.9	1b	pT1-2	2	pN1-3	0	3a	3_4	1	0	1	1	0	1	1	22.8	100	1	100
62	30	1	30	Arm_low40	64	0	68.9	0	0	68.9	2.1	2	pT1-2	0	pN0	0	2a	1_2	0	0	0	0	0	3	3	70	#NULL!	#NULL!	#NULL!
63	60	1	60	Arm_high40	43	0	56.4	0	0	56.4	1.5	1c	pT1-2	1	pN1-3	0	2a	1_2	1	0	1	1	0	2	1	16.7	70	2	140
64	50	1	50	Arm_high40	59	0	72.5	0	0	72.5	0.8	1b	pT1-2	2	pN1-3	0	3a	3_4	1	0	0	0	0	2	1	15	#NULL!	#NULL!	#NULL!
65	10	1	10	Arm_low40	53	0	48.6	0	0	48.6	3.4	2	pT1-2	1	pN1-3	0	2b	1_2	1	0	1	1	0	1	1	8.8	#NULL!	#NULL!	#NULL!
66	10	1	10	Arm_low40	86	0	20.8667	0	0	20.8667	1.3	1c	pT1-2	0	pN0	0	1	1_2	1	0	1	1	0	2	1	15.4	#NULL!	#NULL!	#NULL!
67	90	1	90	Arm_high40	48	0	51.0667	0	0	51.0667	0.9	1b	pT1-2	0	pN0	0	1	1_2	0	0	1	1	0	2	1	38.2	#NULL!	#NULL!	#NULL!
68	100	2	200	Arm_high40	45	0	60.7333	0	0	60.7333	8	1b	pT1-2	0	pN0	0	1	1_2	1	0	1	0	0	2	1	27	90	2	180
69	50	2	100	Arm_high40	53	0	51.5667	0	0	51.5667	1	1b	pT1-2	0	pN0	0	1	1_2	0	0	1	1	0	1	1	10.5	#NULL!	#NULL!	#NULL!
70	0	0	0	Arm_low40	76	#NULL!	#NULL!	1	1	0.933333	8.5	4b	pT3-4	3	pN1-3	1	4	3_4	1	1	1	1	1	3	3	91.8	#NULL!	#NULL!	#NULL!
71	30	1	30	Arm_low40	57	0	59.0333	0	0	59.0333	0.6	1b	pT1-2	0	pN0	0	1	1_2	0	0	1	1	0	1	1	8.6	90	1	90
72	10	1	10	Arm_low40	53	0	51.4667	0	0	51.4667	6.7	3	pT3-4	0	pN0	0	2b	1_2	0	0	0	0	0	3	3	65.8	#NULL!	#NULL!	#NULL!
73	50	1	50	Arm_high40	45	0	71.6333	0	0	71.6333	1.7	1c	pT1-2	1	pN1-3	0	2a	1_2	1	0	1	1	0	1	1	11	#NULL!	#NULL!	#NULL!
74	10	1	10	Arm_low40	61	0	49.7333	0	0	49.7333	1.4	1c	pT1-2	0	pN0	0	1	1_2	1	0	1	1	0	1	1	19.8	#NULL!	#NULL!	#NULL!
75	10	1	10	Arm_low40	62	0	58.9	0	0	58.9	1.3	1c	pT1-2	0	pN0	0	1	1_2	0	0	1	1	0	2	1	20.8	#NULL!	#NULL!	#NULL!
76	50	2	100	Arm_high40	65	0	58	0	0	58	1.5	1c	pT1-2	0	pN0	0	1	1_2	1	0	1	0	0	3	3	29.5	#NULL!	#NULL!	#NULL!
77	50	2	100	Arm_high40	64	0	59.5333	0	0	59.5333	1.8	1c	pT1-2	0	pN0	0	1	1_2	0	0	1	1	0	2	1	37.7	#NULL!	#NULL!	#NULL!
78	5	1	5	Arm_low40	56	0	70.0333	0	0	70.0333	3.7	2	pT1-2	2	pN1-3	0	3a	3_4	0	0	1	1	0	3	3	78.8	#NULL!	#NULL!	#NULL!
79	0	0	0	Arm_low40	63	0	54.3	0	0	54.3	1.2	1c	pT1-2	0	pN0	0	1	1_2	0	0	1	1	0	1	1	20.4	#NULL!	#NULL!	#NULL!
80	70	1	70	Arm_high40	62	0	59.1667	0	0	59.1667	0.6	1b	pT1-2	0	pN0	0	1	1_2	0	0	1	1	0	1	1	18.4	70	1	70
81	100	1	100	Arm_high40	68	0	63.8667	0	0	63.8667	1.5	1c	pT1-2	0	pN0	0	1	1_2	0	0	1	1	0	2	1	21.8	#NULL!	#NULL!	#NULL!
82	80	1	80	Arm_high40	43	0	71.3333	0	0	71.3333	1.5	1c	pT1-2	0	pN0	0	1	1_2	0	0	1	1	0	1	1	27.2	#NULL!	#NULL!	#NULL!
83	70	1	70	Arm_high40	66	0	34	0	0	34	0.2	1a	pT1-2	1	pN1-3	0	2a	1_2	0	0	1	1	0	1	1	9.6	#NULL!	#NULL!	#NULL!
84	70	1	70	Arm_high40	68	0	52.4667	0	0	52.4667	0.6	1b	pT1-2	0	pN0	0	1	1_2	0	0	1	1	0	1	1	7.8	#NULL!	#NULL!	#NULL!
85	80	2	160	Arm_high40	62	0	71.1667	0	0	71.1667	0.7	1b	pT1-2	0	pN0	0	1	1_2	0	0	1	1	0	1	1	11.9	#NULL!	#NULL!	#NULL!
86	10	1	10	Arm_low40	47	0	56.5	0	0	56.5	2	1c	pT1-2	2	pN1-3	0	3a	3_4	0	1	0	0	0	3	3	68.2	#NULL!	#NULL!	#NULL!
87	80	1	80	Arm_high40	53	0	55.7333	0	0	55.7333	0.7	1b	pT1-2	0	pN0	0	1	1_2	0	0	1	1	0	1	1	6.6	90	1	90
88	0	0	0	Arm_low40	49	0	40.4333	0	0	40.4333	4.2	2	pT1-2	3	pN1-3	0	3c	3_4	1	0	1	1	0	2	1	5.6	60	1	60
89	20	1	20	Arm_low40	64	0	68.6	0	0	68.6	0.3	1a	pT1-2	0	pN0	0	1	1_2	0	0	1	1	0	1	1	5	#NULL!	#NULL!	#NULL!
90	10	1	10	Arm_low40	58	0	60.0333	0	0	60.0333	1.4	1c	pT1-2	0	pN0	0	1	1_2	0	0	0	0	1	2	2	37	#NULL!	#NULL!	#NULL!
91	80	1	80	Arm_high40	66	1	62.3333	0	0	70.9333	0.8	1b	pT1-2	0	pN0	0	1	1_2	0	0	1	0	0	1	1	3.4	#NULL!	#NULL!	#NULL!
92	60	1	60	Arm_high40	59	0	60.3333	0	0	60.3333	0.9	1b	pT1-2	1	pN1-3	0	2a	1_2	1	0	1	1	0	2	2	4.2	100	2	200
93	30	1	30	Arm_low40	51	0	45.3333	0	0	45.3333	2	1c	pT1-2	0	pN0	0	1	1_2	1	0	1	1	na	3	3	49.8	#NULL!	#NULL!	#NULL!
94	5	1	5	Arm_low40	41	0	59.6333	0	0	59.6333	1.2	1c	pT1-2	0	pN0	0	1	1_2	1	0	0	0	0	3	3	97.4	#NULL!	#NULL!	#NULL!
95	20	1	20	Arm_low40	44	0	72.8	0	0	72.8	1	1b	pT1-2	0	pN0	0	1	1_2	0	0	1	1	0	1	1	8	#NULL!	#NULL!	#NULL!
96	50	1	50	Arm_high40	71	0	2.86667	0	0	2.86667	1.6	1c	pT1-2	0	pN0	0	1	1_2	0	0	1	1	0	2	1	24.1	#NULL!	#NULL!	#NULL!
97	10	1	10	Arm_low40	52	0	63.1	0	0	63.1	1.6	1c	pT1-2	1	pN1-3	0	2a	1_2	1	1	1	1	0	2	2	32	#NULL!	#NULL!	#NULL!
98	90	2	180	Arm_high40	49	0	69.3667	0	0	69.3667	1.9	1c	pT1-2	1	pN1-3	0	2a	1_2	1	0	1	1	0	2	1	12.2	#NULL!	#NULL!	#NULL!
99	10	1	10	Arm_low40	62	0	55.0333	0	0	55.0333	1.2	1c	pT1-2	0	pN0	0	1	1_2	0	0	1	1	0	2	2	41.4	#NULL!	#NULL!	#NULL!
100	20	1	20	Arm_low40	43	0	67.8333	0	0	67.8333	1.2	1c	pT1-2	0	pN0	0	1	1_2	1	0	1	1	0	2	1	12	#NULL!	#NULL!	#NULL!
101	5	1	5	Arm_low40	68	0	6.33333	0	0	6.33333	1.7	1c	pT1-2	0	pN0	0	1	1_2	0	1	1	1	0	2	1	38.8	80	1	80
102	0	0	0	Arm_low40	61	0	62.0333	0	0	62.0333	3	2	pT1-2	1	pN1-3	0	2b	1_2	1	0	0	0	1	3	3	44.4	#NULL!	#NULL!	#NULL!
103	40	2	80	Arm_high40	69	0	57.5333	0	0	57.5333	0.8	1b	pT1-2	0	pN0	0	1	1_2	0	0	1	1	0	1	1	12.2	#NULL!	#NULL!	#NULL!
104	20	1	20	Arm_low40	54	0	65.4333	0	0	65.4333	1.1	1c	pT1-2	3	pN1-3	0	3c	3_4	1	0	1	1	0	1	1	5.2	#NULL!	#NULL!	#NULL!
105	5	1	5	Arm_low40	54	0	70.4667	0	0	70.4667	2.5	2	pT1-2	1	pN1-3	0	2b	1_2	1	1	1	1	0	2	2	43	#NULL!	#NULL!	#NULL!
106	100	2	200	Arm_high40	34	0	60.9	0	0	60.9	0.8	1b	pT1-2	0	pN0	0	1	1_2	0	0	0	0	0	2	1	2.5	50	1	50
107	60	1	60	Arm_high40	46	0	70.3	0	0	70.3	2.4	2	pT1-2	1	pN1-3	0	2b	1_2	1	0	1	1	0	1	1	34	#NULL!	#NULL!	#NULL!
108	5	1	5	Arm_low40	55	0	69.1	0	0	69.1	4.5	2	pT1-2	3	pN1-3	0	3c	3_4	1	1	0	0	1	3	3	44.6	#NULL!	#NULL!	#NULL!
109	70	2	140	Arm_high40	57	0	70.7	0	0	70.7	2.2	2	pT1-2	0	pN0	0	2a	1_2	0	0	0	0	0	3	3	66.9	#NULL!	#NULL!	#NULL!
110	60	1	60	Arm_high40	34	0	66.5	0	0	66.5	2.2	2	pT1-2	0	pN0	0	2a	1_2	0	0	1	1	0	1	1	18.4	#NULL!	#NULL!	#NULL!
111	0	0	0	Arm_low40	53	1	13.2333	1	1	19.0667	2.7	2	pT1-2	1	pN1-3	0	2b	1_2	1	1	0	0	0	3	3	92.8	#NULL!	#NULL!	#NULL!
112	50	1	50	Arm_high40	59	0	62.3333	0	0	62.3333	0.4	1a	pT1-2	0	pN0	0	1	1_2	0	0	1	0	0	1	1	17.1	100	2	200
113	5	1	5	Arm_low40	57	0	71.0333	0	0	71.0333	2.3	2	pT1-2	3	pN1-3	0	3c	3_4	1	1	1	1	0	1	1	21	#NULL!	#NULL!	#NULL!
114	20	1	20	Arm_low40	59	0	69	0	0	69	2.5	2	pT1-2	2	pN1-3	0	3a	1_2	1	0	1	1	0	2	2	32.8	#NULL!	#NULL!	#NULL!
115	10	1	10	Arm_low40	50	0	70.1667	0	0	70.1667	2.5	2	pT1-2	1	pN1-3	0	2b	1_2	1	0	1	1	0	2	1	50.6	40	1	40
116	10	1	10	Arm_low40	41	1	54.5667	0	0	69.7333	1.7	1c	pT1-2	1	pN1-3	0	2a	1_2	1	0	1	1	0	2	1	36.2	#NULL!	#NULL!	#NULL!
117	10	1	10	Arm_low40	57	0	70.7667	0	0	70.7667	1.1	1c	pT1-2	0	pN0	0	1	1_2	1	1	1	0	0	2	1	24.8	90	1	90
118	30	1	30	Arm_low40	55	1	12.0333	1	1	26.4	3.3	2	pT1-2	2	pN1-3	0	3a	3_4	1	1	1	0	0	2	2	61.4	#NULL!	#NULL!	#NULL!
119	80	1	80	Arm_high40	64	0	69.3	0	0	69.3	0.9	1b	pT1-2	0	pN0	0	1	1_2	0	0	1	1	0	1	1	8.7	#NULL!	#NULL!	#NULL!
120	60	1	60	Arm_high40	46	0	70.2	0	0	70.2	1.2	1c	pT1-2	0	pN0	0	1	1_2	0	0	1	1	0	1	1	16.8	80	1	80
121	0	0	0	Arm_low40	78	0	47.6667	0	0	47.6667	1.4	1c	pT1-2	0	pN0	0	1	1_2	0	0	0	0	0	3	3	86.4	#NULL!	#NULL!	#NULL!
122	50	1	50	Arm_high40	59	0	70.5667	0	0	70.5667	1.5	1c	pT1-2	0	pN0	0	1	1_2	1	0	1	0	0	2	3	30.5	#NULL!	#NULL!	#NULL!
123	60	1	60	Arm_high40	61	0	68.7333	0	0	68.7333	1.5	1c	pT1-2	1	pN1-3	0	2a	1_2	0	0	1	1	0	2	2	63.1	#NULL!	#NULL!	#NULL!
124	90	2	180	Arm_high40	43	0	56.7333	0	0	56.7333	0.4	1a	pT1-2	0	pN0	0	1	1_2	0	0	1	1	0	1	1	10	#NULL!	#NULL!	#NULL!
125	60	2	120	Arm_high40	71	0	69.4333	0	0	69.4333	1.5	1c	pT1-2	0	pN0	0	1	1_2	0	0	0	0	1	3	3	36.6	#NULL!	#NULL!	#NULL!
126	40	1	40	Arm_high40	65	0	67.4667	0	0	67.4667	0.6	1b	pT1-2	0	pN0	0	1	1_2	1	0	1	1	0	1	1	9.3	40	1	40
127	30	1	30	Arm_low40	80	0	67.1333	0	0	67.1333	1.7	1c	pT1-2	0	pN0	0	1	1_2	0	0	0	0	0	2	2	49.2	#NULL!	#NULL!	#NULL!
128	80	2	160	Arm_high40	79	0	61.7667	0	0	61.7667	2	1c	pT1-2	0	pN0	0	1	1_2	1	0	1	0	0	2	1	14.6	#NULL!	#NULL!	#NULL!
129	0	0	0	Arm_low40	64	0	69.7	0	0	69.7	2.3	2	pT1-2	2	pN1-3	0	3a	3_4	1	0	1	1	0	1	1	17.6	#NULL!	#NULL!	#NULL!
130	60	1	60	Arm_high40	87	0	12.2667	0	0	12.2667	4.5	4b	pT3-4	2	pN1-3	0	3b	3_4	1	0	1	1	1	3	3	48.2	#NULL!	#NULL!	#NULL!
131	90	2	180	Arm_high40	72	0	67.7	0	0	67.7	1.7	1c	pT1-2	0	pN0	0	1	1_2	1	1	0	0	0	3	3	13	#NULL!	#NULL!	#NULL!
132	10	1	10	Arm_low40	48	0	32.6333	0	0	32.6333	0.1	1a	pT1-2	0	pN0	0	1	1_2	0	0	1	1	0	2	2	14.2	#NULL!	#NULL!	#NULL!
133	40	1	40	Arm_high40	76	0	46.6667	0	0	46.6667	1.7	1c	pT1-2	1	pN1-3	0	2a	1_2	1	0	1	1	0	1	1	19.1	100	1	100
134	80	1	80	Arm_high40	56	0	66.7	0	0	66.7	1.1	1c	pT1-2	0	pN0	0	1	1_2	0	0	1	0	0	2	1	0.3	#NULL!	#NULL!	#NULL!
135	80	2	160	Arm_high40	83	0	0.366667	0	0	0.366667	1.6	1c	pT1-2	1	pN1-3	0	2a	1_2	0	0	1	1	0	1	1	7.8	#NULL!	#NULL!	#NULL!
136	20	1	20	Arm_low40	42	0	68.2333	0	0	68.2333	1.3	1c	pT1-2	2	pN1-3	0	3a	3_4	1	1	0	0	1	3	3	75.2	#NULL!	#NULL!	#NULL!
137	10	1	10	Arm_low40	46	0	65.8333	0	0	65.8333	2	1c	pT1-2	0	pN0	0	1	1_2	0	0	1	1	0	3	3	34	#NULL!	#NULL!	#NULL!
138	30	1	30	Arm_low40	42	0	64.9333	0	0	64.9333	2.5	2	pT1-2	0	pN0	0	2a	1_2	1	0	1	1	0	2	2	40.5	#NULL!	#NULL!	#NULL!
139	70	1	70	Arm_high40	40	0	67.1667	0	0	67.1667	2.8	2	pT1-2	1	pN1-3	0	2b	1_2	1	0	1	1	1	2	1	21.6	#NULL!	#NULL!	#NULL!
140	90	1	90	Arm_high40	50	0	65.6667	0	0	65.6667	8	1b	pT1-2	1	pN1-3	0	2a	1_2	0	0	1	1	0	2	1	12.6	50	1	50
141	30	1	30	Arm_low40	61	0	0.3	0	0	0.3	1.2	1c	pT1-2	1	pN1-3	0	2a	1_2	1	1	1	1	0	1	1	11.6	30	1	30
142	10	1	10	Arm_low40	40	0	59	0	0	59	2.4	2	pT1-2	0	pN0	0	2a	1_2	1	1	1	1	0	2	2	54.2	#NULL!	#NULL!	#NULL!
143	40	1	40	Arm_high40	67	0	67.1	0	0	67.1	1.1	1c	pT1-2	0	pN0	0	1	1_2	1	0	1	1	0	1	1	7.9	80	1	80
144	80	2	160	Arm_high40	45	0	4.13333	0	0	4.13333	1.8	1c	pT1-2	0	pN0	0	1	1_2	1	0	0	0	1	2	2	65.8	80	2	160
145	70	2	140	Arm_high40	34	0	55.0667	0	0	55.0667	0.9	1b	pT1-2	0	pN0	0	1	1_2	0	0	1	1	0	2	2	77.5	#NULL!	#NULL!	#NULL!
146	60	1	60	Arm_high40	69	0	57.6	0	0	57.6	2.5	2	pT1-2	0	pN0	0	2a	1_2	0	0	1	0	0	1	1	5.6	#NULL!	#NULL!	#NULL!
147	0	0	0	Arm_low40	48	0	60.2	0	0	60.2	0.7	1b	pT1-2	0	pN0	0	1	1_2	0	0	1	1	0	1	1	6.6	80	1	80
148	80	1	80	Arm_high40	81	0	0.4	0	0	0.4	2.1	2	pT1-2	0	pN0	0	2a	1_2	0	1	1	1	0	2	1	16.8	#NULL!	#NULL!	#NULL!
149	80	2	160	Arm_high40	42	0	7.2	0	0	7.2	6	1b	pT1-2	0	pN0	0	1	1_2	1	0	1	1	1	2	1	54.7	#NULL!	#NULL!	#NULL!
150	40	1	40	Arm_high40	72	0	46.4	0	0	46.4	1.8	1c	pT1-2	0	pN0	0	1	1_2	0	0	1	1	0	2	1	16.1	90	1	90
151	5	1	5	Arm_low40	65	0	58.0667	0	0	58.0667	0.6	1b	pT1-2	0	pN0	0	1	1_2	0	0	1	0	1	3	3	53	#NULL!	#NULL!	#NULL!
152	50	2	100	Arm_high40	55	0	64.5333	0	0	64.5333	9	1b	pT1-2	0	pN0	0	1	1_2	0	0	0	0	1	3	3	82.1	#NULL!	#NULL!	#NULL!
153	0	0	0	Arm_low40	51	0	58.5667	0	0	58.5667	1.5	1c	pT1-2	0	pN0	0	1	1_2	1	0	1	1	0	1	1	41.9	#NULL!	#NULL!	#NULL!
154	50	1	50	Arm_high40	64	0	59.1667	0	0	59.1667	1.4	1c	pT1-2	0	pN0	0	1	1_2	1	0	1	1	0	1	1	13	60	1	60
155	5	1	5	Arm_low40	59	0	58.9	0	0	58.9	9	3	pT3-4	3	pN1-3	0	3c	3_4	1	1	1	1	0	2	2	42.8	#NULL!	#NULL!	#NULL!
156	10	1	10	Arm_low40	60	0	59.8333	0	0	59.8333	1.5	1c	pT1-2	1	pN1-3	0	2a	1_2	1	0	1	1	0	2	2	39.4	#NULL!	#NULL!	#NULL!
157	100	2	200	Arm_high40	52	0	54.8333	0	0	54.8333	0.4	1a	pT1-2	0	pN0	0	1	1_2	0	0	0	0	0	2	1	20.2	#NULL!	#NULL!	#NULL!
158	0	0	0	Arm_low40	63	0	45.3667	0	0	45.3667	1.8	1c	pT1-2	3	pN1-3	0	3c	3_4	1	0	1	1	0	2	2	41.4	#NULL!	#NULL!	#NULL!
159	0	0	0	Arm_low40	74	0	54.6	0	0	54.6	1.6	1c	pT1-2	0	pN0	0	1	1_2	1	0	1	1	0	1	1	18.4	#NULL!	#NULL!	#NULL!
160	0	0	0	Arm_low40	62	#NULL!	#NULL!	1	1	18.8667	7.7	4b	pT3-4	3	pN1-3	1	4	3_4	1	1	1	0	0	3	3	44.1	#NULL!	#NULL!	#NULL!
161	30	1	30	Arm_low40	42	0	57.2333	0	0	57.2333	0.8	1b	pT1-2	0	pN0	0	1	1_2	0	0	1	1	0	1	1	12.7	#NULL!	#NULL!	#NULL!
162	0	0	0	Arm_low40	42	0	51.6333	0	0	51.6333	0.8	1b	pT1-2	0	pN0	0	1	1_2	0	0	1	1	1	3	3	44.3	#NULL!	#NULL!	#NULL!
163	40	1	40	Arm_high40	63	0	50.3	0	0	50.3	4	2	pT1-2	1	pN1-3	0	2b	1_2	1	1	1	1	1	2	2	2.8	#NULL!	#NULL!	#NULL!
164	100	2	200	Arm_high40	44	0	54.8	0	0	54.8	0.5	1a	pT1-2	0	pN0	0	1	1_2	0	0	1	1	0	1	1	20.7	#NULL!	#NULL!	#NULL!
165	5	1	5	Arm_low40	48	1	15.8	1	1	25.8667	3.2	2	pT1-2	3	pN1-3	0	3c	3_4	1	0	1	1	0	2	1	13.4	90	1	90
166	5	1	5	Arm_low40	55	0	56.0333	0	0	56.0333	1.5	1c	pT1-2	0	pN0	0	1	1_2	1	0	1	0	1	2	2	62.2	#NULL!	#NULL!	#NULL!
167	80	1	80	Arm_high40	80	0	37.2667	0	0	37.2667	0.8	1b	pT1-2	0	pN0	0	1	1_2	1	0	1	0	0	2	1	40.4	#NULL!	#NULL!	#NULL!
168	10	1	10	Arm_low40	63	0	45.2667	0	1	45.2667	3.2	2	pT1-2	2	pN0	0	3a	3_4	1	1	1	1	1	2	1	46.9	30	1	30
169	50	1	50	Arm_high40	46	0	58.4	0	0	58.4	1	1b	pT1-2	0	pN0	0	1	1_2	0	0	1	1	0	1	1	33.7	100	2	200
170	60	2	120	Arm_high40	46	0	58.3	0	0	58.3	2.2	2	pT1-2	0	pN0	0	2a	1_2	1	0	1	1	0	2	1	32.7	80	2	160
171	80	2	160	Arm_high40	63	0	48.7333	0	0	48.7333	0.5	1a	pT1-2	0	pN0	0	1	1_2	0	0	1	0	0	1	1	3.6	100	2	200
172	50	2	100	Arm_high40	64	0	54.4333	0	0	54.4333	0.6	1b	pT1-2	0	pN0	0	1	1_2	0	0	1	1	0	1	1	36.3	100	2	200
173	70	1	70	Arm_high40	70	0	56.5	0	0	56.5	0.5	1a	pT1-2	0	pN0	0	1	1_2	1	0	1	1	0	2	1	22.7	#NULL!	#NULL!	#NULL!
174	10	1	10	Arm_low40	50	0	56.3	0	0	56.3	2.1	2	pT1-2	2	pN1-3	0	3a	3_4	1	1	1	0	0	2	2	21	#NULL!	#NULL!	#NULL!
175	0	0	0	Arm_low40	63	0	53.4	0	0	53.4	2.6	2	pT1-2	0	pN0	0	2a	1_2	1	0	0	0	1	2	1	46	#NULL!	#NULL!	#NULL!
176	50	1	50	Arm_high40	71	0	22.0667	0	0	22.0667	1.4	1c	pT1-2	1	pN1-3	0	2a	1_2	1	0	1	1	0	1	1	16.5	#NULL!	#NULL!	#NULL!
177	30	1	30	Arm_low40	70	0	57.5667	0	0	57.5667	0.8	1b	pT1-2	0	pN0	0	1	1_2	0	0	1	1	na	1	1	5.5	#NULL!	#NULL!	#NULL!
178	20	1	20	Arm_low40	70	0	56.7667	0	0	56.7667	1.1	1c	pT1-2	0	pN0	0	1	1_2	0	0	0	0	1	2	1	25.6	#NULL!	#NULL!	#NULL!
179	60	1	60	Arm_high40	61	0	57.1	0	0	57.1	1	1b	pT1-2	0	pN0	0	1	1_2	1	0	1	1	0	2	1	24.6	#NULL!	#NULL!	#NULL!
180	80	1	80	Arm_high40	71	0	56	0	0	56	3.5	2	pT1-2	0	pN0	0	2a	1_2	0	0	1	0	0	2	1	20.6	#NULL!	#NULL!	#NULL!
181	100	2	200	Arm_high40	40	0	25.9	0	0	25.9	0.6	1a	pT1-2	0	pN0	0	1	1_2	0	0	1	1	0	1	1	26.4	#NULL!	#NULL!	#NULL!
182	50	1	50	Arm_high40	41	0	56.7	0	0	56.7	3.3	2	pT1-2	1	pN1-3	0	2b	1_2	1	1	1	1	1	2	2	92.1	#NULL!	#NULL!	#NULL!
183	50	1	50	Arm_high40	46	0	56.7	0	0	56.7	1.3	1c	pT1-2	0	pN0	0	1	1_2	0	0	1	1	0	1	1	44	#NULL!	#NULL!	#NULL!
184	60	1	60	Arm_high40	45	0	54.6667	0	0	54.6667	1.5	1c	pT1-2	0	pN0	0	1	1_2	1	0	1	0	0	3	3	52.9	#NULL!	#NULL!	#NULL!
185	10	1	10	Arm_low40	36	0	3.46667	0	0	3.46667	1.4	1c	pT1-2	0	pN0	0	1	1_2	1	0	1	1	0	3	3	41.3	#NULL!	#NULL!	#NULL!
186	10	1	10	Arm_low40	45	1	6.2	1	1	23.2333	2.7	2	pT1-2	0	pN0	0	2a	1_2	1	0	0	0	0	3	3	82.4	#NULL!	#NULL!	#NULL!
187	30	1	30	Arm_low40	71	0	55.5667	0	0	55.5667	2.2	2	pT1-2	0	pN0	0	2a	1_2	1	1	0	0	1	3	3	55	#NULL!	#NULL!	#NULL!
188	40	1	40	Arm_high40	55	0	52.5667	0	0	52.5667	2.2	2	pT1-2	1	pN1-3	0	2b	1_2	0	0	1	0	0	2	1	13	#NULL!	#NULL!	#NULL!
189	20	1	20	Arm_low40	59	0	54.5	0	0	54.5	1.8	1c	pT1-2	0	pN0	0	1	1_2	0	0	1	0	0	3	3	64.4	#NULL!	#NULL!	#NULL!
190	60	1	60	Arm_high40	69	0	52.0333	0	0	52.0333	1.4	1c	pT1-2	0	pN0	0	1	1_2	0	0	1	0	0	1	1	18	100	1	100
191	80	2	160	Arm_high40	78	1	11.9	0	0	13.7667	1.1	1c	pT1-2	0	pN0	0	1	1_2	0	0	0	0	0	3	3	48.1	#NULL!	#NULL!	#NULL!
192	30	1	30	Arm_low40	61	0	49.2667	0	0	49.2667	10.5	3	pT3-4	3	pN1-3	0	3c	3_4	1	0	1	0	0	2	1	5.6	#NULL!	#NULL!	#NULL!
193	10	1	10	Arm_low40	50	0	13.2	0	0	13.2	0.9	1b	pT1-2	0	pN0	0	1	1_2	0	0	1	1	0	2	1	23	80	1	80
194	10	1	10	Arm_low40	70	0	52.3	0	0	52.3	1.3	1c	pT1-2	0	pN0	0	1	1_2	0	0	1	1	0	2	1	22.2	100	1	100
195	5	1	5	Arm_low40	48	0	2.9	0	0	2.9	2.2	2	pT1-2	1	pN1-3	0	2b	3_4	1	0	1	1	0	1	1	28.6	#NULL!	#NULL!	#NULL!
196	10	1	10	Arm_low40	40	0	52.9333	0	0	52.9333	3	2	pT1-2	1	pN1-3	0	2b	1_2	1	0	1	1	0	2	1	31.6	#NULL!	#NULL!	#NULL!
197	20	1	20	Arm_low40	81	0	53.7333	0	0	53.7333	0.9	1b	pT1-2	0	pN0	0	1	1_2	0	0	1	1	0	1	1	21.7	#NULL!	#NULL!	#NULL!
198	70	2	140	Arm_high40	61	0	52.2333	0	0	52.2333	1.1	1c	pT1-2	0	pN0	0	1	1_2	0	0	1	0	0	2	3	41	#NULL!	#NULL!	#NULL!
199	0	0	0	Arm_low40	43	0	51.1	0	0	51.1	2.2	2	pT1-2	1	pN1-3	0	2b	1_2	1	0	1	1	0	2	1	27.9	100	1	100
200	10	1	10	Arm_low40	39	1	24.3333	0	0	66.1	1.8	1c	pT1-2	1	pN1-3	0	2a	1_2	1	1	1	1	0	2	2	37.5	#NULL!	#NULL!	#NULL!
201	30	1	30	Arm_low40	42	0	52.4333	0	0	52.4333	1.5	1c	pT1-2	0	pN0	0	1	1_2	0	0	1	1	0	1	1	13	#NULL!	#NULL!	#NULL!
202	70	1	70	Arm_high40	47	0	49.8333	0	0	49.8333	0.9	1b	pT1-2	0	pN0	0	1	1_2	0	1	1	1	na	1	1	7.5	100	1	100
203	90	1	90	Arm_high40	43	0	50.0667	0	0	50.0667	2	1c	pT1-2	0	pN0	0	1	1_2	0	0	1	1	0	2	1	12.4	#NULL!	#NULL!	#NULL!
204	0	0	0	Arm_low40	46	1	30.1667	0	0	52.3333	6	3	pT3-4	3	pN1-3	0	3c	3_4	1	1	1	1	1	2	2	25.5	#NULL!	#NULL!	#NULL!
205	20	1	20	Arm_low40	71	0	1.76667	0	0	1.76667	0.9	1b	pT1-2	0	pN0	0	1	1_2	0	0	1	1	0	1	1	14.5	#NULL!	#NULL!	#NULL!
206	100	2	200	Arm_high40	71	0	51.4	0	0	51.4	0.7	1b	pT1-2	0	pN0	0	1	1_2	1	0	1	1	0	2	2	7.7	#NULL!	#NULL!	#NULL!
207	70	1	70	Arm_high40	48	0	49.5333	0	0	49.5333	0.8	1b	pT1-2	0	pN0	0	1	1_2	0	0	1	1	0	1	1	8.2	#NULL!	#NULL!	#NULL!
208	10	1	10	Arm_low40	50	0	46.9	0	0	46.9	1.3	1c	pT1-2	0	pN0	0	1	1_2	1	0	1	1	0	2	1	40.4	80	1	80
209	30	1	30	Arm_low40	79	0	51.4333	0	0	51.4333	1.3	1c	pT1-2	0	pN0	0	1	1_2	0	0	1	1	0	2	1	12.1	#NULL!	#NULL!	#NULL!
210	70	1	70	Arm_high40	93	0	0.5	0	0	0.5	1.3	1c	pT1-2	1	pN1-3	0	1	1_2	0	0	1	1	0	1	1	12.8	#NULL!	#NULL!	#NULL!
211	10	1	10	Arm_low40	48	0	52.0333	0	0	52.0333	1.8	1c	pT1-2	0	pN0	0	1	1_2	0	0	1	1	0	2	2	30.3	#NULL!	#NULL!	#NULL!
212	10	1	10	Arm_low40	34	0	50.3667	0	0	50.3667	2.6	2	pT1-2	0	pN0	0	2a	1_2	1	1	1	1	0	3	2	93.2	#NULL!	#NULL!	#NULL!
213	70	2	140	Arm_high40	68	0	28.9667	0	0	28.9667	1.5	1c	pT1-2	0	pN0	0	1	1_2	0	0	1	1	0	1	1	16	#NULL!	#NULL!	#NULL!
214	50	1	50	Arm_high40	73	0	48.6667	0	0	48.6667	1.2	1c	pT1-2	0	pN0	0	1	1_2	0	0	1	1	0	2	2	38.9	90	1	90
215	0	0	0	Arm_low40	63	0	34.9333	0	0	34.9333	2.2	2	pT1-2	0	pN0	0	2a	1_2	1	0	1	1	0	2	1	18.8	#NULL!	#NULL!	#NULL!
216	90	1	90	Arm_high40	45	0	49.3333	0	0	49.3333	1	1b	pT1-2	0	pN0	0	1	1_2	1	0	1	1	0	2	3	32	#NULL!	#NULL!	#NULL!
217	40	1	40	Arm_high40	70	0	3.2	0	0	3.2	2.3	2	pT1-2	0	pN0	0	2a	1_2	0	0	1	1	0	2	1	17.5	100	2	200
218	0	0	0	Arm_low40	47	0	50.6333	0	0	50.6333	1.3	1c	pT1-2	0	pN0	0	1	1_2	1	0	1	1	0	2	3	16.4	#NULL!	#NULL!	#NULL!
219	10	1	10	Arm_low40	64	0	50.2667	0	0	50.2667	1.1	1b	pT1-2	0	pN0	0	1	1_2	0	0	1	1	0	2	2	34	#NULL!	#NULL!	#NULL!
220	40	1	40	Arm_high40	48	0	50.1667	0	0	50.1667	1.1	1b	pT1-2	0	pN0	0	1	1_2	0	0	1	1	0	1	1	15	#NULL!	#NULL!	#NULL!
221	0	0	0	Arm_low40	64	0	49.2667	0	0	49.2667	1.1	1c	pT1-2	3	pN1-3	0	3c	3_4	0	0	0	0	1	2	2	39.9	#NULL!	#NULL!	#NULL!
